# Supplementary material for: European Chlamydia abortus livestock isolate genomes reveal unusual stability and limited diversity, reflected in geographical signatures
Source: BMC Genomics. 2017 May 4;18:344. doi: 10.1186/s12864-017-3657-y (PMC5415952; doi:10.1186/s12864-017-3657-y)
Supplement: Supplementary file 1 — Isolates analysed in this study including source, sequence depth and MLVA and MLST sequence types. * coverage is low but even: SNPs can be confidently called in most cases. ** Different genome and year of isolation to our isolate of the same name. †Also sequenced by Joseph et al. 2015 but with lower coverage. †† MTs differ from those derived in Laroucau et al. 2009, and were derived from and checked using NGS data. (XLSX 19 kb) [file 12864_2017_3657_MOESM1_ESM.xlsx]

## Sheet: AddFile1
Strain	Strain name	Platform; read length (bp)	Mapping coverage		Strain source					Sample accession	Publication			MT (derived from NGS data)	ST	ompA- type
			Mean	Std	Animal	Year	Country	Region	Source			Cluster	PG	MLVA	MLST
Reference	S26_3	NA			Sheep	1979	UK	Scotland	Aborted placenta		Thomson 2005	2	F	5	19	6
5965_6#7	LLG	Hiseq; 75	140.052	17.8928	Goat	1987	Greece	Macedonia	Aborted fetus	ERS177765	Sait, 2011	3	H	6	30	1
4880_2#10	A22	GAII; 108	138.809	19.1242	Sheep	1988	UK	Scotland	Aborted placenta	ERS003314	This publication	2	F	5	19	6
4880_2#2	POS	GAII; 108	210.741	30.7387	Sheep	1988	Greece	Macedonia	Aborted fetus	ERS003306	This publication	3	H	6	30	1
4880_2#4	T20	GAII; 108	301.895	46.3512	Sheep	1987	UK	England	Aborted placenta	ERS003308	This publication	2	F	5	19	6
4880_2#5	S82_3	GAII; 108	461.018	45.6724	Sheep	unk	UK	Scotland	Aborted placenta	ERS003309	This publication	2	F	5	19	6
5965_6#9	S152_3	Hiseq; 75	374.911	49.1866	Sheep	1981	UK	Scotland	Aborted placenta	ERS177767	This publication	2	F	5	19	6
4880_2#7	S95_3	GAII; 108	755.115	95.7631	Sheep	1980	UK	Scotland	Aborted placenta	ERS003311	This publication	2	F	5	19	6
4880_2#8	8312	GAII; 108	412.576	67.498	Sheep	1983	UK	England	Aborted placenta	ERS003312	This publication	2	F	5	19	6
5965_6#8	GR_EV	Hiseq; 75	57.847	9.23	Unknown	Unknown	Greece	Unknown	Unknown	ERS177766	This publication	1	D	2	19	5
4880_6#7	8630	GAII; 108	510.822	65.8502	Sheep	1986	UK	Scotland	Aborted placenta	ERS008766	This publication	2	F	5	19	6
4880_6#8	A58	GAII; 108	611.935	148.525	Goat	1987	Namibia		Aborted fetus	ERS008767	This publication	2	G	3	19	6
4880_6#9	FAG	GAII; 108	133.362	29.1312	Goat	1988	Greece	Thessaly	Aborted fetus	ERS008768	This publication	1	D	2	19	5
7067_6#37	C1_98	Hiseq; 75	228.403	29.131	Sheep	1998	Germany	Mecklenburg-Western Pomerania (Vorpommern)	Aborted placenta	ERS067033	This publication	1	B	2††	148	5
7067_6#38	C2_98	Hiseq; 75	103.389	15.5085	Sheep	1998	Germany	Baden-Wurttemberg	Aborted placenta	ERS067034	This publication	1	D	2	19	5
7067_6#39	C7_98	Hiseq; 75	17.0*	7.21632	Sheep	1998	Germany	Baden-Wurttemberg	Aborted placenta	ERS067035	This publication	1	B
7067_6#41	C10_98	Hiseq; 75	14.9*	6.74371	Sheep	1993	Germany	Brandenburg	Spleen of aborted fetus	ERS067037	This publication	1	D
7067_6#42	C11_98	Hiseq; 75	192.294	22.8706	Cow	1987	Germany	Lower Saxony (Niedersachsen)	Unknown	ERS067038	This publication	1	B	2	148	3
7067_6#43	LW613	Hiseq; 75	303.11	26.3481	Cow	1981	USA	Utah	Joint fluid from polyarthritic calf	ERS067039	This publication	2	G	3	19	6
7067_6#44	C15_98	Hiseq; 75	208.348	19.9094	Sheep	1983	Germany	Unknown	Abortion	ERS067040	This publication	2	F	5	19	6
7067_6#47	B577†	Hiseq; 75	268.733	28.7547	Sheep	1962	USA	Utah	Kidney of aborted fetus	ERS067043	This publication	2	G	3	19	6
7067_6#48	C20_98	Hiseq; 75	164.958	16.5524	Sheep	1980	UK	England	Unknown	ERS067044	This publication	2	F	5	19	6
7067_6#49	C21_98	Hiseq; 75	222.264	24.8608	Goat	1987	Namibia	Unknown	Unknown	ERS067045	This publication	1	A	2	29	2
7067_6#50	C22_98	Hiseq; 75	237.408	23.0657	Goat	1987	Namibia	Unknown	Unknown	ERS067046	This publication	1	A	2	29	2
7067_6#51	C23_98	Hiseq; 75	210.902	19.4679	Goat	1987	Namibia	Unknown	Unknown	ERS067047	This publication	2	G	3	19	6
7067_6#52	99DC1	Hiseq; 75	222.25	23.6433	Sheep	1999	Germany	Unknown	Amnion	ERS067048	This publication	1	E	2	149	5
7067_6#53	99DC2	Hiseq; 75	191.309	19.168	Sheep	1999	Germany	Unknown	Amnion	ERS067049	This publication	1	B	2	148	5
7067_6#54	99DC4	Hiseq; 75	180.468	17.7816	Sheep	1999	Germany	Unknown	Placenta	ERS067050	This publication	2	F	5	19	6
7067_6#55	99DC7	Hiseq; 75	282.024	32.8588	Sheep	1999	Germany	Unknown	Aborted fetus	ERS067051	This publication	1	D	2	19	5
7067_6#57	03DC34	Hiseq; 75	318.246	24.6777	Cow	1985	Germany	Unknown	Milk	ERS067053	This publication	1	B	2††	148	5
7067_6#58	03DC36	Hiseq; 75	238.627	21.1645	Cow	1986	Germany	Unknown	Abortion	ERS067054	This publication	2	G	3††	19	6
7067_6#59	03DC37	Hiseq; 75	223.911	20.6338	Cow	1980	Germany	Unknown	Stomach	ERS067055	This publication	1	B	2††	148	5
7067_6#60	1B	Hiseq; 75	12.7*	4.21205	Lab	2008	France	laboratory, ts-mutant	N/A	ERS067056	This publication	1	A	2	25	4
7067_6#61	09DC76	Hiseq; 75	243.036	23.0595	Sheep	2009	Germany	Schmalkalden-Meiningen, Thuringia	Vaginal swab from aborted ewe	ERS067057	This publication	1	D	2	19	5
7067_6#62	10DC82	Hiseq; 75	243.858	33.5898	Sheep	2010	Germany	Sonneberg, Thuringia	Vaginal swab from aborted ewe	ERS067058	This publication	1	D	2	19	5
7067_6#63	10DC83	Hiseq; 75	172.73	18.6558	Sheep	2010	Germany	Wartburgkreis, Thuringia	Vaginal swab from aborted ewe	ERS067059	This publication	1	E	2	150	5
7067_6#65	10DC85	Hiseq; 75	151.175	16.6167	Sheep	2010	Germany	Jena, Thuringia	Aborted placenta	ERS067061	This publication	1	E	2	150	5
7067_6#66	10DC86	Hiseq; 75	311.523	33.0907	Sheep	2010	Germany	Jena, Thuringia	Aborted placenta	ERS067062	This publication	1	B	2	148	5
7067_6#67	10DC87	Hiseq; 75	314.674	36.6474	Sheep	2010	Germany	Saale-Holzland-Kreis, Thuringia	Vaginal swab from healthy ewe	ERS067063	This publication	1	B	2	148	5
7067_6#68	10DC89	Hiseq; 75	271.625	27.0159	Sheep	2010	Germany	Jena, Thuringia	Lung from aborted fetus	ERS067064	This publication	1	E	2	150	5
7067_6#69	09_05	Hiseq; 75	159.399	18.1356	Sheep	2009	UK	Scotland	Aborted placenta	ERS067065	This publication	2	F	5	19	6
7067_6#70	11_01	Hiseq; 75	150.719	14.5923	Sheep	2011	UK	England	Aborted placenta	ERS067066	This publication	2	F	5	19	6
7067_6#71	S3_3	Hiseq; 75	163.633	15.3981	Sheep	1979	UK	Scotland	Aborted placenta	ERS067067	This publication	2	F	4	19	6
7067_6#72	09_01	Hiseq; 75	176.396	18.2149	Sheep	2009	UK	Scotland	Aborted placenta	ERS067068	This publication	2	F	5	19	6
7067_6#73	09_02	Hiseq; 75	43.9264	7.62269	Sheep	2009	UK	Scotland	Aborted placenta	ERS067069	This publication	2	F	5	19	6
7067_6#74	09_03	Hiseq; 75	158.036	16.2609	Sheep	2009	UK	Scotland	Aborted placenta	ERS067070	This publication	2	F	5	19	6
7067_6#75	09_04	Hiseq; 75	37.0931	6.75315	Sheep	2009	UK	Scotland	Aborted placenta	ERS067071	This publication	2	F	5	19	6
7067_6#76	S124_3A	Hiseq; 75	16.7*	4.41512	Sheep	1982	UK	Scotland	Aborted placenta	ERS067072	This publication	2	F	5	19	6
7067_6#78	86_33	Hiseq; 75	55.5419	9.8561	Sheep	1986	UK	Scotland	Aborted placenta	ERS067074	This publication	2	F	New	19	6
7067_6#82	Krauss_15	Hiseq; 75	183.97	53.5916	Goat	1983	Tunisia	Unknown	Aborted fetus	ERS067078	This publication	1	A	2	29	2
7067_6#83	10DC90	Hiseq; 75	278.525	24.5707	Sheep	2010	Germany	Sonneberg, Thuringia	Unknown	ERS067079	This publication	1	D	2	19	5
9471_4#61	AB7	Hiseq; 100	133.78	16.8124	Sheep	1972	France	Unknown	Aborted fetus	ERS200120	This publication	1	A	2	25	4
9471_4#63	10_2431	Hiseq; 100	109.739	18.7056	Sheep	2010	France	Unknown	Unknown	ERS200122	This publication	1	A	2	86	4
9471_4#64	AB13	Hiseq; 100	68.8638	11.8889	Sheep	1985	France	Bouches du Rhone	Abortion	ERS200123	This publication	1	A	2	86	4
9471_4#65	AC1	Hiseq; 100	156.23	17.6481	Goat	1980	France	Yveline	Aborted fetus	ERS200124	This publication	1	A	2	86	4
9471_4#66	iC1	Hiseq; 100	8.1*	3.05351	Goat	1983	France	Unknown	Faeces from healthy ewe	ERS200125	This publication	1	A			6
9471_4#67	AB1	Hiseq; 100	218.795	29.0274	Sheep	1978	France	Unknown	Abortion	ERS200126	This publication	1	A	2	25	4
9471_4#69	VB1	Hiseq; 100	11.8*	3.87071	Sheep	1980	France	Indre & Loire	Epididymitis/orchitis	ERS200128	This publication	1	A		25	4
9471_4#70	OC1	Hiseq; 100	84.494	12.7633	Unknown	1980	France	Loiret	Conjunctiva	ERS200129	This publication	1	A	2	25	4
9471_4#71	AB2	Hiseq; 100	30.0791	6.93381	Sheep	1977	France	Loiret	Abortion	ERS200130	This publication	1	B	2	148	5
SRR2089371	EBA		19.1		Cow	1959	USA	California	Aborted fetus	SRP060476	Joseph 2015	2	F
SRR2089370	AC1_Joseph**		44.6		Goat	1998	France	Unknown	Aborted fetus	SRP060475	Joseph 2015	1	C
SRR2089369	EAE_LX		22.1		Sheep	1991	USA	Unknown	Abortion	SRP060473	Joseph 2015	2	G
SRR2089354	24_26		38.5		Sheep	1965	USA	Unknown	Spleen of sheep with pneumonia	SRP060468	Joseph 2015	1	C
