# Supplementary material for: European Chlamydia abortus livestock isolate genomes reveal unusual stability and limited diversity, reflected in geographical signatures
Source: BMC Genomics. 2017 May 4;18:344. doi: 10.1186/s12864-017-3657-y (PMC5415952; doi:10.1186/s12864-017-3657-y)
Supplement: Supplementary file 2 — Recombination-associated genes identified within C. abortus. (XLSX 10 kb) [file 12864_2017_3657_MOESM2_ESM.xlsx]

## Sheet: AddFile2
Putative recombination protein		C. abortus		C. psittaci		C. trachomatis
	Gene	CAB	length (aa)	Cpsi	length (aa)	CtLon	length (aa)
exodeoxyribonuclease V beta chain	recB	007	1045	0131	1045	0007	1026
exodeoxyribonuclease V gamma chain	recC	008	1022	0141	1022	0008	1006
DNA repair protein	recO	150	241	1641 (Ψ)	frameshift after codon 113	0726	243
single-stranded-DNA-specific exonuclease	recJ	176	590	1921	590	0703	584
DNA recombination protein	xerC	312	312	3201	312	0599	315
DNA replication and repair protein	recF	430	367	4361	368	0325	365
recombination protein	recR	469	200	4751	200	0488	200
exodeoxyribonuclease V alpha chain	recD	621	732	6341	734	0283	746
integrase/recombinase	xerD	704	299	7211	299	0239	300
DNA recombination protein	rmuC	747	412	7671	412	0197	427
recombinase A	recA	965	349	9811	349	0018	352
exodeoxyribonuclease V alpha chain	recD	975	504	9911	504	0020	496
