# Supplementary material for: European Chlamydia abortus livestock isolate genomes reveal unusual stability and limited diversity, reflected in geographical signatures
Source: BMC Genomics. 2017 May 4;18:344. doi: 10.1186/s12864-017-3657-y (PMC5415952; doi:10.1186/s12864-017-3657-y)
Supplement: Supplementary file 3 — Homoplasies identified within C. abortus isolates. It should be noted that some of the homoplasies derived for the pmp genes may have resulted from mis-mapping. *This is not within the quinolone resistance-determining region of gyrA [44, 45] and is not thought to confer any resistant phenotype. (XLSX 12 kb) [file 12864_2017_3657_MOESM3_ESM.xlsx]

## Sheet: AddFile3
Position in alignment	CAB locus tag	Product	SNP	syn/nonsyn	Between clusters
34089	25	cons hyp	C->T	syn	C and isolate in D
56491	46	putative elongation factor	C->T	V-I	H and isolate in B
169392	157	cons hyp	C->T	syn	B and G
196270	intergenic	upstream of 179 putative glutamyl-trna synthetase	C->T		H and A
200289	181	membrane protein	C->T	P-S	H and B
230059	208	riboflavin synthase	G->A	V-I	H and E
230715	209	cons hyp	C->T	syn	F/G and branch in A
295344	265	pmp3E	T->A	Q-L	B and E
317401	278	pmp11G	C->T	G-S	C and H
322272	281	pmp13G	T->G	L-F	H and branch in D
323036	281	pmp13G	T->C	I-V	H and isolate in F
323046	281	pmp13G	G->C	S-A	H and isolate in F
323048	281	pmp13G	A->C	syn	H and isolate in F
323075	281	pmp13G	C->A	D-Y	H, isolates in B and 2 in F
323093	281	pmp13G	C->G	A-P	isolates in F
323098	281	pmp13G	T->G	K-T	isolates in F
323244	281	pmp13G	T->G	syn	C, isolates in A, E and F
332033	285	glutamyl tRNA amidotransferase subunit C	T->G	F-S	H and branch in D
335582	288	putative inner membrane protein	C->T	syn	A, reversed in branch of A
419269	intergenic	upstream of 362A membrane protein pseudogene and 363 murE	A->G		B and isolate in E
432034	intergenic	upstream of 375 putative dehydrogenase and 376 cons hyp	T->G		H and G
478632	416	putative exported	T->C	syn	H and isolates in A
485897	421	ADP/ATP carrier protein	C->T	syn	H and branch in D
554910	481	putative inner membrane protein	A->G	V-I	A/B reversed in A
565048	intergenic	upstream of 488, ABC transporter	G->A		branch in D and isolate in B
572730	494	DNA gyrase subunit A	G->A	D459-N*	B and isolate in D
579553	501	putative inner membrane protein	C->T	V-I	H and branch in A
633388	intergenic	upstream of 557 cons hyp	C->T		H and branch in D
637105	intergenic	upstream of 560A cons hyp	C->T		B and H
684317	596	pmp16G	G->A	G-S	C and branch in A
684319	596	pmp16G	T->C	syn	C and branch in A
684489	596	pmp16G	C->A	T-K	C and branch in A
684494	596	pmp16G	C->G	P-A	C and branch in A
684900	596	pmp16G	A->G	K-E	E and branch in A
684905	596	pmp16G	T->C	syn	E and branch in A
684911	596	pmp16G	T->C	syn	E and branch in A
685002	596	pmp16G	A->G	E-K	H and A
685010	596	pmp16G	G->T	syn	H and A
685019	596	pmp16G	T->C	syn	H and branch in A
685025	596	pmp16G	T->C	syn	H and branch in A
685049	596	pmp16G	G->T	syn	H and B
685052	596	pmp16G	T->G	syn	H and B
685055	596	pmp16G	C->T	syn	H and B
685264	596	pmp16G	G->T	C-F	H and G
688839	599	putative CplB ATPase stress response protein	G->A	S-F	H and isolate in E
719452	627	putative tRNA methyltransferase	G->A	syn	H and isolate in E
762332	654	putative V-type ATP synthase alpha chain	G->A	syn	branch in A and branch in D
814511	703	putative glucose-6-phosphate isomerase	A->G	P-S	D/E reversed in isolate in E
842674	731	putative cell division protein	T->A	L-F	H and isolate in A
855668	intergenic	upstream of 742 conserved hypothetical protein (pseudogene)	C->T		E and branch in A
879494	758	putative poly(A) polymerase	A->T	H-L	branch in B and branch in F
954557	823	putative tRNA delta(2)-isopentenylpyrophosphate transferase	G->A	syn	branch in A and branch in D
958420	829	putative bifunctional cell division-related protein	C->T	I-V	G/F and branch in D
959517	829	putative bifunctional cell division-related protein	G->A	P-L	H and branch in D
1079345	924	putative inner membrane protein	T->G	S-A	H and branch in A
1091712	934	putative exported protein	C->T	syn	branch in A and branch in D
1094679	935	cons hyp	T->C	S-M	D/E reversed in isolate in E
1135994	974	putative membrane protein	G->A	D-N	B and branch in A
1142754	intergenic	upstream of 980 cons hyp	C->T		E and branch in A
