# Supplementary material for: European Chlamydia abortus livestock isolate genomes reveal unusual stability and limited diversity, reflected in geographical signatures
Source: BMC Genomics. 2017 May 4;18:344. doi: 10.1186/s12864-017-3657-y (PMC5415952; doi:10.1186/s12864-017-3657-y)
Supplement: Supplementary file 4 — Pseudogenes identified within C. abortus isolates. Cells highlighted in brown indicate pseudogenes. * Pseudogene annotations have been refined from those published in Sait et al. 2011, according to the latest genome draft version. ** LLG annotation shows that this is a longer protein, CAB617-618, also disrupted. (XLSX 13 kb) [file 12864_2017_3657_MOESM4_ESM.xlsx]

## Sheet: AddFile4
CAB locus tag	AB7 locus tag	CEVAC locus tag	CaPOS locus tag*	LLG locus tag	product	Occurrence	Mechanism
CAB066	AB7_0731	CEVAC_0731	0651	CAB1_0071	conserved hypothetical	Ancestral	Frameshift
CAB070	AB7_0781	CEVAC_0781	0681	CAB1_0074	conserved hypothetical	Ancestral	Frameshift
CAB165	AB7_1841	CEVAC_1841	1641	CAB1_0176	conserved hypothetical	Major clade	Frameshift
CAB254	AB7_2831	CEVAC_2831	2511	CAB1_0269	putative aldolase	Ancestral	No start codon
CAB270	AB7_3031	CEVAC_3031	2671	CAB1_0285	Pmp8G	Independently inactivated in major clade and cluster 3	Frameshift, homopolymeric tract
CAB273	AB7_3051	CEVAC_3051	2681	CAB1_0286	Pmp9G	Ancestral	Frameshift
CAB279	AB7_3121	CEVAC_3121	ND, assembly gap	ND, assembly gap	Pmp12G	Independently inactivated sporadically (phase variation?)	Homopolymeric tract
CAB281	AB7_3131	CEVAC_3131	ND, assembly gap	ND, assembly gap	Pmp13G	Independently inactivated sporadically (phase variation?)	Homopolymeric tract
CAB283	AB7_3171	CEVAC_3171	2721	CAB1_0291	Pmp15G	Independently inactivated in 1B and C10_98	Premature stop codon
CAB293	AB7_3281		2821	CAB1_0301	hypothetical	Independently inactivated in part of PG A and cluster 3	Frameshift
CAB296	AB7_3311		2851	CAB1_0304	putative exported protein	Cluster 3	Frameshift
CAB297	AB7_3321		2861	CAB1_0305	putative exported protein	Cluster 3	Frameshift
CAB320	AB7_3591	CEVAC_3591	3091	CAB1_0329	hypothetical	Cluster 2	Frameshift
CAB356	AB7_3981	CEVAC_3981	3461	CAB1_0366	conserved hypothetical	Ancestral	Frameshift
CAB362A	AB7_4061	CEVAC_4061	3541	CAB1_0374	putative membrane protein	Independently inactivated in part of PG A, PG B and cluster 2	Frameshift
CAB377	AB7_4221	CEVAC_4221	3691	CAB1_0390	conserved hypothetical	Ancestral	Frameshift
CAB383A	AB7_4301	CEVAC_4301	3751	CAB1_0396	putative membrane protein	Ancestral, back in frame in 2 strains (phase variation?)	Homopolymeric tract
CAB384	AB7_4311	CEVAC_4311	3761	CAB1_0397	putative membrane protein	Major clade	Premature stop codon
CAB420	AB7_4711		4121	CAB1_0434	putative inner membrane protein	Cluster 3	Frameshift
CAB442	AB7_4961		4341	CAB1_0456	4-alpha-glucanotransferase	Cluster 3	Premature stop codon
CAB502	AB7_5591		4931	CAB1_0515	putative exported protein	Independently inactivated in PG B and cluster 3, alternative C termini in some PGs	Frameshift
CAB516	AB7_5781	CEVAC_5781	5071	CAB1_0533	putative membrane protein	Independently inactivated in major clade and cluster 3	Homopolymeric tract
CAB529	AB7_5911	CEVAC_5911	5191	CAB1_0545	ArgR: arginine repressor	Ancestral	Frameshift
CAB535	AB7_5981		5251	CAB1_0551	putative exported protein	Independently inactivated in PG D and cluster 3	Frameshift
CAB541	AB7_6041	CEVAC_6041	5311	CAB1_0557	putative membrane protein	Ancestral	Frameshift
CAB543	AB7_6061	CEVAC_6061	5321	CAB1_0558	putative membrane protein	Cluster 2	Homopolymeric tract
CAB546	AB7_6081		5341	CAB1_0560	hypothetical	Independently inactivated in PG E and cluster 3	Frameshift
CAB547	AB7_6091		5351	CAB1_0561	putative membrane protein	Independently inactivated in PG B and cluster 3; alternative C terminus in PG A and C	Frameshift
CAB548	AB7_6101	CEVAC_6101	5361	CAB1_0562	hypothetical	Independently inactivated in part of PG A, PG E and cluster 3	Frameshift
CAB551	AB7_6131	CEVAC_6131	5391	CAB1_0565	GuaB: inosine-5'-monophosphate dehydrogenase	Cluster 2	Frameshift, stop codon
CAB553	AB7_6141		5401	CAB1_0566	putative lipoprotein	Cluster 3	Frameshift
CAB555	AB7_6171	CEVAC_6171	5421	CAB1_0568	conserved hypothetical	Major clade	Premature stop codon
CAB557	AB7_6181	CEVAC_6181	5431	CAB1_0569	putative membrane protein	Inactivated in part of PG A	Frameshift
CAB561	AB7_6231	CEVAC_6231	5481	CAB1_0574	putative membrane protein	Major clade	Premature stop codon
CAB567	AB7_6321	CEVAC_6321	5541	CAB1_0582	conserved hypothetical	Independently inactivated in major clade and cluster 3	Frameshift
CAB592	AB7_6601		5791	CAB1_0609a	conserved hypothetical	Cluster 3	Frameshift
CAB596	AB7_6651		ND, assembly gap	ND, assembly gap	Pmp16G	Independently inactivated sporadically	Frameshift, homopolymeric tract
CAB609	AB7_6771	CEVAC_6771	5921	CAB1_0623	putative membrane protein	Ancestral	Premature stop codon
CAB611	AB7_6791		5941	CAB1_0625	conserved hypothetical	Independently inactivated in part of PG D, S124_3A and cluster 3	Frameshift
CAB617-8	AB7_6861-71		6001	CAB1_0632	hypothetical**	Independently inactivated in major clade and cluster 3	Frameshift/ stop codon
CAB684	AB7_7611		6671	CAB1_0703	putative monoamine dehydrogenase/reductase	Cluster 3	Premature stop codon
CAB687	AB7_7641		6701	CAB1_0706	BioD	Cluster 3	Premature stop codon
CAB688	AB7_7651		6711	CAB1_0707	BioA	Cluster 3	Frameshift
CAB742	AB7_8251	CEVAC_8251	7251	CAB1_0763	conserved hypothetical	Major clade	Frameshift
CAB762	AB7_8471	CEVAC_8471	7451	CAB1_0784	TMH/Inc family protein	Major clade	Frameshift, stop codon
CAB768	AB7_8511	CEVAC_8511	7481	CAB1_0787	TMH/Inc family protein	Major clade	Premature stop codon
CAB775	AB7_8561		7531	CAB1_0792	TMH/Inc family protein	Independently inactivated in PG E and cluster 3	Truncated
CAB820	AB7_9051	CEVAC_9051	7981	CAB1_0840	conserved hypothetical	Independently inactivated in major clade and cluster 3, reintact in part of PG A (phase variation?)	Homopolymeric tract
CAB852-3	AB7_9391	CEVAC_9391	ND, assembly gap	CAB1_0872	putative membrane protein	Independently inactivated sporadically	Frameshifts, homopolymeric tract
CAB892	AB7_9841	CEVAC_9841	8681	CAB1_0916	conserved hypothetical	Major clade	Frameshift
CAB970	AB7_10661	CEVAC_10661	9451	CAB1_0992a	dihydroneopterin aldolase	Ancestral, no start codon	No start codon
