# Supplementary material for: European Chlamydia abortus livestock isolate genomes reveal unusual stability and limited diversity, reflected in geographical signatures
Source: BMC Genomics. 2017 May 4;18:344. doi: 10.1186/s12864-017-3657-y (PMC5415952; doi:10.1186/s12864-017-3657-y)
Supplement: Supplementary file 5 — Nucleotide diversity between isolates by country. * This is 0.002218026 when including LLG/POS. (XLSX 9 kb) [file 12864_2017_3657_MOESM5_ESM.xlsx]

## Sheet: AddFile5
Country	Nucleotide diversity (Pi)	Number of strains
UK	1.44216e-05	18
Germany	0.000417239	22
Greece*	2.98809e-05	2
Namibia	0.000375587	4
USA	0.00025066	5
France	0.000289241	11
* This is 0.002218026 when including LLG/POS
